# Supplementary material for: Genomic Characterization of Dairy Associated Leuconostoc Species and Diversity of Leuconostocs in Undefined Mixed Mesophilic Starter Cultures
Source: Front Microbiol. 2017 Feb 3;8:132. doi: 10.3389/fmicb.2017.00132 (PMC5289962; doi:10.3389/fmicb.2017.00132)
Supplement: Supplementary file 1 [file Table1.xlsx]

## Sheet: Bacterial strains
Isolate name	Accession No.	Isolation source	Reference	Organism	Genome size (Mb)	Contigs	CDS
19254	NZ_ACKV00000000	Homo sapiens	NCBI Genomes	Leuconostoc mesenteroides subsp. cremoris	1.638	126	1.720
T26	NZ_JAUJ00000000	dairy starter culture	Pedersen, T. B. (2016)	Leuconostoc mesenteroides subsp. cremoris	1.832	123	1.931
LbT16	NZ_LAYV00000000	Taleggio cheese	Campedelli, I. (2015)	Leuconostoc mesenteroides subsp. mesenteroides(a)	1.906	65	1.979
TIFN8	NZ_ATAZ00000000	dairy starter culture	Erkus, O. (2013)	Leuconostoc mesenteroides subsp. cremoris	1.686	143	1.929
LbE15	NZ_LAYN00000000	Taleggio cheese	Campedelli, I. (2015)	Leuconostoc mesenteroides subsp. dextranicum	2.007	63	2.059
LbE16	NZ_LAYU00000000	Taleggio cheese	Campedelli, I. (2015)	Leuconostoc mesenteroides subsp. mesenteroides	2.036	85	2.094
20484	GCA_001047695	Cheese	Park, G. (2015)	Leuconostoc mesenteroides subsp. dextranicum	1.818	1	1.858
J18	GCA_000234825	Kimchi	Jung (2012)	Leuconostoc mesenteroides subsp. mesenteroides	1.900	1	1.946
KACC 91922	NZ_JMEA00000000	Kimchi	NCBI Genomes	Leuconostoc lactis	1.683	30	1.626
1159	NZ_JAUI00000000	Dairy starter culture	Pedersen, T. B. (2014)	Leuconostoc pseudomesenteroides	2.038	100	2.075
PS12	NZ_JDVA00000000	Dairy starter culture	Pedersen, T. B. (2014)	Leuconostoc pseudomesenteroides	1.934	91	1.963
4882	NZ_CAKV00000000	Dairy starter culture	Meslier, V. (2012)	Leuconostoc pseudomesenteroides	2.008	1	2.135
LN02	MPLG00000000	Dairy starter culture	This study(c)	Leuconostoc pseudomesenteroides	1.936	123	1.929
LN05	MPLH00000000	Dairy starter culture	This study(c)	Leuconostoc mesenteroides subsp. mesenteroides	2.212	252	2.094
LN07	MPLI00000000	Dairy starter culture	This study(c)	Leuconostoc mesenteroides subsp. cremoris	1.636	215	1.683
LN08	MPLJ00000000	Culture collection	This study(c)	Leuconostoc mesenteroides subsp. mesenteroides	1.998	166	2.068
LN12	MPLK00000000	Culture collection	This study(c)	Leuconostoc pseudomesenteroides	1.884	127	1.860
LN19	MPLL00000000	Whey isolate	This study(c)	Leuconostoc lactis	1.737	70	1.728
LN23	MPLM00000000	Dairy starter culture	This study(c)	Leuconostoc pseudomesenteroides	2.011	157	2.028
LN24	MPLN00000000	Culture collection	This study(c)	Leuconostoc lactis	1.730	69	1.721
LN25	MPLO00000000	Cheese isolate	This study(c)	Leuconostoc mesenteroides subsp. mesenteroides	2.277	68	1.705
LN27	MPLP00000000	Culture collection	This study(c)	Leuconostoc mesenteroides subsp. mesenteroides	2.231	69	2.229
LN32	MPLQ00000000	Dairy starter culture	This study(c)	Leuconostoc mesenteroides subsp. mesenteroides	1.860	94	1.843
LN34	MPLR00000000	Dairy starter culture	This study(c)	Leuconostoc mesenteroides subsp. mesenteroides	1.891	151	1.852
TW1	MPBC00000000	Twarog	This study	Leuconostoc pseudomesenteroides	2.028	81	2.097
TW3	MPBD00000000	Twarog	This study	Leuconostoc pseudomesenteroides	1.938	56	1.969
TW6	MPBA00000000	Twarog	This study	Leuconostoc pseudomesenteroides	1.928	67	1.944
TW8	MPBB00000000	Twarog	This study	Leuconostoc pseudomesenteroides	2.054	56	2.125
CF01	MPAM00000000	Dairy starter culture A	This study	Leuconostoc mesenteroides subsp. cremoris	1.776	146	1.867
CF02	MPAN00000000	Dairy starter culture A	This study	Leuconostoc mesenteroides subsp. cremoris	1.785	80	1.928
CF03	MPAO00000000	Dairy starter culture A	This study	Leuconostoc mesenteroides subsp. cremoris	1.743	92	1.856
CF04	MPAP00000000	Dairy starter culture A	This study	Leuconostoc mesenteroides subsp. cremoris	1.702	88	1.790
CF05	MPAQ00000000	Dairy starter culture A	This study	Leuconostoc mesenteroides subsp. cremoris	1.699	88	1.809
CF06	MPAR00000000	Dairy starter culture A	This study	Leuconostoc pseudomesenteroides	2.005	68	2.009
CF07	MPAS00000000	Dairy starter culture A	This study	Leuconostoc mesenteroides subsp. cremoris	1.683	186	1.751
CF08	MPLS00000000	Dairy starter culture A	This study	Leuconostoc pseudomesenteroides	2.146	163	2.148
CF09	MPAT00000000	Dairy starter culture A	This study	Leuconostoc mesenteroides subsp. cremoris	1.675	81	1.753
CF10	MPAU00000000	Dairy starter culture A	This study	Leuconostoc mesenteroides subsp. cremoris	1.679	83	1.762
CF11	MPEA00000000	Dairy starter culture A	This study	Leuconostoc mesenteroides subsp. cremoris	1.678	89	1.757
CF12	MPEB00000000	Dairy starter culture A	This study	Leuconostoc mesenteroides subsp. cremoris	1.682	115	1.76
CF13	MPEC00000000	Dairy starter culture A	This study	Leuconostoc mesenteroides subsp. cremoris	1.669	223	1.736
CF14	MPED00000000	Dairy starter culture A	This study	Leuconostoc mesenteroides subsp. cremoris	1.685	74	1.773
CF15	MPEE00000000	Dairy starter culture A	This study	Leuconostoc pseudomesenteroides	1.974	59	2.00
CF16	MPEF00000000	Dairy starter culture A	This study	Leuconostoc mesenteroides subsp. cremoris	1.680	97	1.767
CF17	MPEG00000000	Dairy starter culture A	This study	Leuconostoc mesenteroides subsp. cremoris	1.678	81	1.751
CF18	MPEH00000000	Dairy starter culture A	This study	Leuconostoc mesenteroides subsp. cremoris	1.686	71	1.775
CF19	MPEI00000000	Dairy starter culture A	This study	Leuconostoc mesenteroides subsp. cremoris	1.694	94	1.787
CF20	MPEJ00000000	Dairy starter culture A	This study	Leuconostoc mesenteroides subsp. cremoris	1.685	74	1.773
HPKA1	MPAL00000000	Dairy starter culture C	This study	Leuconostoc pseudomesenteroides	2.009	74	2.021
H61	MPHN00000000	Cheese	Østlie, M, H. (2016)	Leuconostoc pseudomesenteroides.(b)	2.009	62	2.02
H83	MPHO00000000	Cheese	Østlie, M, H. (2016)	Leuconostoc pseudomesenteroides.(b)	2.100	212	2.183
H95	MPHP00000000	Cheese	Østlie, M, H. (2016)	Leuconostoc pseudomesenteroides.(b)	2.071	133	2.121
H97	MPHQ00000000	Cheese	Østlie, M, H. (2016)	Leuconostoc pseudomesenteroides.(b)	2.061	85	2.123
H100	MPHR00000000	Cheese	Østlie, M, H. (2016)	Leuconostoc pseudomesenteroides.(b)	2.115	256	2.198
H278	MPHS00000000	Cheese	Østlie, M, H. (2016)	Leuconostoc pseudomesenteroides.(b)	1.994	72	2.006
H280	MPHT00000000	Cheese	Østlie, M, H. (2016)	Leuconostoc pseudomesenteroides.(b)	1.980	85	1.991
H284	MPHU00000000	Cheese	Østlie, M, H. (2016)	Leuconostoc pseudomesenteroides.(b)	2.073	222	2.134
BM2	MPLF00000000	Butter Milk	This study(d)	Leuconostoc pseudomesenteroides	2.054	149	2.108
(a) Received as Leuconostoc mesenteroides subsp. cremoris
(b) Received as Leuconostoc mesenteroides subsp. dextranicum
( c ) Provided by Sacco Srl, Cordorago, Italy
(d) Provided by Max-Rubner Institute, Kiel, Germany.
