# Supplementary material for: Genomic Characterization of Dairy Associated Leuconostoc Species and Diversity of Leuconostocs in Undefined Mixed Mesophilic Starter Cultures
Source: Front Microbiol. 2017 Feb 3;8:132. doi: 10.3389/fmicb.2017.00132 (PMC5289962; doi:10.3389/fmicb.2017.00132)
Supplement: Supplementary file 2 [file Table2.XLSX]

## Sheet: Pseudomesenteroides vs lactis A
Category	Subsystem	Role
Amino Acids and Derivatives	Alanine biosynthesis	Cysteine desulfurase (EC 2.8.1.7), SufS subfamily
Amino Acids and Derivatives	Arginine Biosynthesis -- gjo	Glutamate N-acetyltransferase (EC 2.3.1.35)
Amino Acids and Derivatives	Arginine Biosynthesis -- gjo	N-acetylglutamate synthase (EC 2.3.1.1)
Amino Acids and Derivatives	Chorismate Synthesis	Chorismate mutase I (EC 5.4.99.5)
Amino Acids and Derivatives	Branched-Chain Amino Acid Biosynthesis	2-isopropylmalate synthase (EC 2.3.3.13)
Amino Acids and Derivatives	Branched-Chain Amino Acid Biosynthesis	3-isopropylmalate dehydratase large subunit (EC 4.2.1.33)
Amino Acids and Derivatives	Branched-Chain Amino Acid Biosynthesis	3-isopropylmalate dehydratase small subunit (EC 4.2.1.33)
Amino Acids and Derivatives	Branched-Chain Amino Acid Biosynthesis	3-isopropylmalate dehydrogenase (EC 1.1.1.85)
Amino Acids and Derivatives	Histidine Biosynthesis	ATP phosphoribosyltransferase (EC 2.4.2.17)
Amino Acids and Derivatives	Histidine Biosynthesis	Histidinol dehydrogenase (EC 1.1.1.23)
Amino Acids and Derivatives	Histidine Biosynthesis	Imidazole glycerol phosphate synthase amidotransferase subunit (EC 2.4.2.-)
Amino Acids and Derivatives	Histidine Biosynthesis	Imidazole glycerol phosphate synthase cyclase subunit (EC 4.1.3.-)
Amino Acids and Derivatives	Histidine Biosynthesis	Imidazoleglycerol-phosphate dehydratase (EC 4.2.1.19)
Amino Acids and Derivatives	Histidine Biosynthesis	Phosphoribosyl-AMP cyclohydrolase (EC 3.5.4.19)
Amino Acids and Derivatives	Histidine Biosynthesis	Phosphoribosyl-ATP pyrophosphatase (EC 3.6.1.31)
Amino Acids and Derivatives	Histidine Biosynthesis	Phosphoribosylformimino-5-aminoimidazole carboxamide ribotide isomerase (EC 5.3.1.16)
Amino Acids and Derivatives	Methionine Biosynthesis	5-methyltetrahydrofolate--homocysteine methyltransferase (EC 2.1.1.13)
Amino Acids and Derivatives	Methionine Biosynthesis	5-methyltetrahydropteroyltriglutamate--homocysteine methyltransferase (EC 2.1.1.14)
Amino Acids and Derivatives	Methionine Biosynthesis	Cystathionine gamma-lyase (EC 4.4.1.1)
Carbohydrates	Chitin and N-acetylglucosamine utilization	Chitinase (EC 3.2.1.14)
Carbohydrates	Chitin and N-acetylglucosamine utilization	N-Acetyl-D-glucosamine ABC transport system, permease protein 1
Carbohydrates	Chitin and N-acetylglucosamine utilization	N-Acetyl-D-glucosamine ABC transport system, permease protein 2
Carbohydrates	Chitin and N-acetylglucosamine utilization	PTS system, N-acetylglucosamine-specific IIB component (EC 2.7.1.69)
Carbohydrates	Pyruvate metabolism I: anaplerotic reactions, PEP	Malate permease
Carbohydrates	Beta-Glucoside Metabolism	Beta-glucosidase (EC 3.2.1.21)
Carbohydrates	Beta-Glucoside Metabolism	Outer surface protein of unknown function, cellobiose operon
Carbohydrates	Maltose and Maltodextrin Utilization	Maltose/maltodextrin transport ATP-binding protein MalK (EC 3.6.3.19)
Carbohydrates	Sucrose utilization	Sucrose permease, major facilitator superfamily
Carbohydrates	Trehalose Uptake and Utilization	Trehalose 6-phosphate phosphorylase (EC 2.4.1.216)
Carbohydrates	D-gluconate and ketogluconates metabolism	2-dehydro-3-deoxygluconate kinase (EC 2.7.1.45)
Carbohydrates	D-gluconate and ketogluconates metabolism	Glucose 1-dehydrogenase (EC 1.1.1.47)
Carbohydrates	D-gluconate and ketogluconates metabolism	L-idonate 5-dehydrogenase (EC 1.1.1.264)
Carbohydrates	D-ribose utilization	Ribose operon repressor
Carbohydrates	Deoxyribose and Deoxynucleoside Catabolism	Deoxyribonucleoside regulator DeoR (transcriptional repressor)
Carbohydrates	Deoxyribose and Deoxynucleoside Catabolism	Phosphopentomutase (EC 5.4.2.7)
Carbohydrates	L-ascorbate utilization (and related gene clusters)	3-keto-L-gulonate 6-phosphate decarboxylase
Carbohydrates	L-ascorbate utilization (and related gene clusters)	Ascorbate-specific PTS system, EIIA component (EC 2.7.1.-)
Carbohydrates	L-ascorbate utilization (and related gene clusters)	Ascorbate-specific PTS system, EIIB component (EC 2.7.1.69)
Carbohydrates	L-ascorbate utilization (and related gene clusters)	Ascorbate-specific PTS system, EIIC component
Carbohydrates	L-ascorbate utilization (and related gene clusters)	L-xylulose 5-phosphate 3-epimerase (EC 5.1.3.-)
Carbohydrates	L-ascorbate utilization (and related gene clusters)	Probable L-ascorbate-6-phosphate lactonase UlaG (EC 3.1.1.-) (L-ascorbate utilization protein G)
Carbohydrates	L-ascorbate utilization (and related gene clusters)	Transcriptional antiterminator with PTS regulation domain, SPy0181 ortholog
Carbohydrates	Glycerol and Glycerol-3-phosphate Uptake and Utilization	Glycerol-3-phosphate ABC transporter, periplasmic glycerol-3-phosphate-binding protein (TC 3.A.1.1.3)
Carbohydrates	Glycerol and Glycerol-3-phosphate Uptake and Utilization	Glycerol-3-phosphate transporter
Cell Wall and Capsule	Teichoic and lipoteichoic acids biosynthesis	CDP-glycerol: N-acetyl-beta-D-mannosaminyl-1,4-N-acetyl-D-glucosaminyldiphosphoundecaprenyl glycerophosphotransferase
Cell Wall and Capsule	Teichoic and lipoteichoic acids biosynthesis	Putative polyribitolphosphotransferase
Cell Wall and Capsule	Teichoic and lipoteichoic acids biosynthesis	Teichoic acid glycosylation protein
Clustering-based subsystems	Divergent RNA modification related clusters	Predicted nucleoside phosphatase
Clustering-based subsystems	Glycyl-tRNA synthetase containing cluster	Zinc uptake regulation protein ZUR
Clustering-based subsystems	Peptidyl-prolyl cis-trans isomerase containing cluster	FIG056164: rhomboid family serine protease
Cofactors, Vitamins, Prosthetic Groups, Pigments	Biotin biosynthesis	Biotin-protein ligase (EC 6.3.4.15)
Cofactors, Vitamins, Prosthetic Groups, Pigments	Biotin biosynthesis Experimental	Competence protein F homolog, phosphoribosyltransferase domain
Cofactors, Vitamins, Prosthetic Groups, Pigments	5-FCL-like protein	5,10-methylenetetrahydrofolate reductase (EC 1.5.1.20)
Cofactors, Vitamins, Prosthetic Groups, Pigments	5-FCL-like protein	Phosphomethylpyrimidine kinase (EC 2.7.4.7)
Cofactors, Vitamins, Prosthetic Groups, Pigments	5-FCL-like protein	Thiaminase II (EC 3.5.99.2)
Cofactors, Vitamins, Prosthetic Groups, Pigments	NAD and NADP cofactor biosynthesis global	Amidases related to nicotinamidase
Cofactors, Vitamins, Prosthetic Groups, Pigments	NAD and NADP cofactor biosynthesis global	Predicted N-ribosylNicotinamide CRP-like regulator
Cofactors, Vitamins, Prosthetic Groups, Pigments	Heme and Siroheme Biosynthesis	Ferrochelatase, protoheme ferro-lyase (EC 4.99.1.1)
DNA Metabolism	CRISPRs	CRISPR-associated protein Cas1
DNA Metabolism	CRISPRs	CRISPR-associated protein Cas2
DNA Metabolism	CRISPRs	CRISPR-associated protein, Csn1 family
DNA Metabolism	DNA repair, bacterial photolyase	Deoxyribodipyrimidine photolyase (EC 4.1.99.3)
DNA Metabolism	DNA replication strays	DNA polymerase III polC-type (EC 2.7.7.7)
DNA Metabolism	Restriction-Modification System	Type I restriction-modification system, DNA-methyltransferase subunit M (EC 2.1.1.72)
Membrane Transport	Transport of Nickel and Cobalt	HoxN/HupN/NixA family nickel/cobalt transporter
Membrane Transport	ECF class transporters	Substrate-specific component FolT of folate ECF transporter
Membrane Transport	ECF class transporters	Substrate-specific component PdxU of predicted pyridoxine ECF transporter
Membrane Transport	ECF class transporters	Substrate-specific component ThiT of thiamin ECF transporter
Metabolism of Aromatic Compounds	Benzoate degradation	benzoate MFS transporter BenK
Metabolism of Aromatic Compounds	Biphenyl Degradation	Biphenyl-2,3-diol 1,2-dioxygenase (EC 1.13.11.39)
Miscellaneous	Iron-sulfur cluster assembly	Iron-sulfur cluster assembly ATPase protein SufC
Miscellaneous	Iron-sulfur cluster assembly	Iron-sulfur cluster assembly protein SufB
Miscellaneous	Iron-sulfur cluster assembly	Iron-sulfur cluster assembly protein SufD
Miscellaneous	Iron-sulfur cluster assembly	PaaD-like protein (DUF59) involved in Fe-S cluster assembly
Miscellaneous	Iron-sulfur cluster assembly	Putative iron-sulfur cluster assembly scaffold protein for SUF system, SufE2
Miscellaneous	Muconate lactonizing enzyme family	L-alanine-DL-glutamate epimerase
Miscellaneous	Phosphoglycerate mutase protein family	Phosphoglycerate mutase family 5
Nucleosides and Nucleotides	Housecleaning nucleoside triphosphate pyrophosphatases	5&#39;-nucleotidase YjjG (EC 3.1.3.5)
Nucleosides and Nucleotides	Purine Utilization	Xanthine permease
Nucleosides and Nucleotides	Purine conversions	GMP reductase (EC 1.7.1.7)
Nucleosides and Nucleotides	Purine conversions	Nucleotide pyrophosphatase (EC 3.6.1.9)
Nucleosides and Nucleotides	Adenosyl nucleosidases	Purine nucleoside phosphorylase (EC 2.4.2.1)
Nucleosides and Nucleotides	Ribonucleotide reduction	Ribonucleotide reductase of class III (anaerobic), activating protein (EC 1.97.1.4)
Nucleosides and Nucleotides	Ribonucleotide reduction	Ribonucleotide reductase of class III (anaerobic), large subunit (EC 1.17.4.2)
Phages, Prophages, Transposable elements, Plasmids	Phage capsid proteins	Phage head maturation protease
Phages, Prophages, Transposable elements, Plasmids	Phage replication	DNA helicase, phage-associated
Phages, Prophages, Transposable elements, Plasmids	Phage replication	DNA primase/helicase, phage-associated
Phages, Prophages, Transposable elements, Plasmids	Phage tail proteins	Phage major tail protein
Protein Metabolism	Ribosome biogenesis bacterial	Ribosomal-protein-L7p-serine acetyltransferase
Protein Metabolism	tRNAs	tRNA-Ala-CGC
Protein Metabolism	tRNAs	tRNA-Pro-CGG
Protein Metabolism	Metallocarboxypeptidases (EC 3.4.17.-)	D-alanyl-D-alanine carboxypeptidase (EC 3.4.16.4)
Protein Metabolism	Omega peptidases (EC 3.4.19.-)	Acylamino-acid-releasing enzyme (EC 3.4.19.1)
Protein Metabolism	Protein degradation	Aminopeptidase C (EC 3.4.22.40)
Protein Metabolism	Protein deglycation	Ribulosamine/erythrulosamine 3-kinase potentially involved in protein deglycation
Protein Metabolism	Ribosomal protein S5p acylation	Ribosomal-protein-S5p-alanine acetyltransferase
Stress Response	Cold shock, CspA family of proteins	Cold shock protein CspC
Stress Response	Glutathione: Biosynthesis and gamma-glutamyl cycle	Glutamate--cysteine ligase (EC 6.3.2.2)
Sulfur Metabolism	Galactosylceramide and Sulfatide metabolism	Beta-galactosidase large subunit (EC 3.2.1.23)
Sulfur Metabolism	Galactosylceramide and Sulfatide metabolism	Beta-galactosidase small subunit (EC 3.2.1.23)
Virulence, Disease and Defense	Beta-lactamase	Beta-lactamase class A
Virulence, Disease and Defense	Cobalt-zinc-cadmium resistance	Cobalt-zinc-cadmium resistance protein
Virulence, Disease and Defense	Cobalt-zinc-cadmium resistance	Cobalt-zinc-cadmium resistance protein CzcD
Virulence, Disease and Defense	Copper homeostasis	Multicopper oxidase
Virulence, Disease and Defense	Streptococcus pneumoniae Vancomycin Tolerance Locus	ABC transporter membrane-spanning permease, Pep export, Vex3

## Sheet: Lactis vs Pseudomesenteroides
Category	Subsystem	Role
Amino Acids and Derivatives	Chorismate: Intermediate for synthesis of Tryptophan, PAPA antibiotics, PABA, 3-hydroxyanthranilate and more.	Aminodeoxychorismate lyase (EC 4.1.3.38)
Amino Acids and Derivatives	Chorismate: Intermediate for synthesis of Tryptophan, PAPA antibiotics, PABA, 3-hydroxyanthranilate and more.	Isochorismatase (EC 3.3.2.1)
Amino Acids and Derivatives	Chorismate: Intermediate for synthesis of Tryptophan, PAPA antibiotics, PABA, 3-hydroxyanthranilate and more.	Para-aminobenzoate synthase, amidotransferase component (EC 2.6.1.85)
Amino Acids and Derivatives	Chorismate: Intermediate for synthesis of Tryptophan, PAPA antibiotics, PABA, 3-hydroxyanthranilate and more.	Para-aminobenzoate synthase, aminase component (EC 2.6.1.85)
Amino Acids and Derivatives	Chorismate: Intermediate for synthesis of Tryptophan, PAPA antibiotics, PABA, 3-hydroxyanthranilate and more.	Phosphoribosylanthranilate isomerase (EC 5.3.1.24)
Carbohydrates	Pyruvate Alanine Serine Interconversions	D-serine/D-alanine/glycine transporter
Carbohydrates	Pyruvate metabolism I: anaplerotic reactions, PEP	Malolactic regulator
Carbohydrates	Pyruvate metabolism II: acetyl-CoA, acetogenesis from pyruvate	Acylphosphate phosphohydrolase (EC 3.6.1.7), putative
Carbohydrates	Trehalose Uptake and Utilization	PTS system, trehalose-specific IIA component (EC 2.7.1.69)
Carbohydrates	Trehalose Uptake and Utilization	Trehalose-6-phosphate hydrolase (EC 3.2.1.93)
Carbohydrates	Acetoin, butanediol metabolism	2,3-butanediol dehydrogenase, S-alcohol forming, (R)-acetoin-specific (EC 1.1.1.4)
Carbohydrates	Fructose utilization	1-phosphofructokinase (EC 2.7.1.56)
Carbohydrates	Fructose utilization	PTS system, fructose-specific IIA component (EC 2.7.1.69)
Carbohydrates	Fructose utilization	PTS system, fructose-specific IIB component (EC 2.7.1.69)
Carbohydrates	Fructose utilization	PTS system, fructose-specific IIC component (EC 2.7.1.69)
Carbohydrates	Fructose utilization	Transcriptional repressor of the fructose operon, DeoR family
Carbohydrates	Alpha-Amylase locus in Streptocococcus	putative esterase
Cell Wall and Capsule	Exopolysaccharide Biosynthesis	Manganese-dependent protein-tyrosine phosphatase (EC 3.1.3.48)
Cell Wall and Capsule	Exopolysaccharide Biosynthesis	Tyrosine-protein kinase EpsD (EC 2.7.10.2)
Cell Wall and Capsule	Exopolysaccharide Biosynthesis	Tyrosine-protein kinase transmembrane modulator EpsC
Cell Wall and Capsule	Murein Hydrolases	Membrane-bound lytic murein transglycosylase D precursor (EC 3.2.1.-)
Clustering-based subsystems	CBSS-262719.3.peg.410	Replicative DNA helicase (EC 3.6.1.-) [SA14-24]
Clustering-based subsystems	CBSS-1313.3.peg.391	Iojap protein
Clustering-based subsystems	CBSS-176279.3.peg.1262	Hypothetical protein SAV1839
Cofactors, Vitamins, Prosthetic Groups, Pigments	5-FCL-like protein	Substrate-specific component ThiW of predicted thiazole ECF transporter
Cofactors, Vitamins, Prosthetic Groups, Pigments	Folate Biosynthesis	2-amino-4-hydroxy-6-hydroxymethyldihydropteridine pyrophosphokinase (EC 2.7.6.3)
Cofactors, Vitamins, Prosthetic Groups, Pigments	Folate Biosynthesis	Dihydroneopterin aldolase (EC 4.1.2.25)
Cofactors, Vitamins, Prosthetic Groups, Pigments	Folate Biosynthesis	Dihydropteroate synthase (EC 2.5.1.15)
Cofactors, Vitamins, Prosthetic Groups, Pigments	Folate Biosynthesis	GTP cyclohydrolase I (EC 3.5.4.16) type 1
Cofactors, Vitamins, Prosthetic Groups, Pigments	Pyridoxin (Vitamin B6) Biosynthesis	Pyridoxine biosynthesis glutamine amidotransferase, glutaminase subunit (EC 2.4.2.-)
Cofactors, Vitamins, Prosthetic Groups, Pigments	Pyridoxin (Vitamin B6) Biosynthesis	Pyridoxine biosynthesis glutamine amidotransferase, synthase subunit (EC 2.4.2.-)
Cofactors, Vitamins, Prosthetic Groups, Pigments	Riboflavin, FMN and FAD metabolism	5-amino-6-(5-phosphoribosylamino)uracil reductase (EC 1.1.1.193)
Cofactors, Vitamins, Prosthetic Groups, Pigments	Riboflavin, FMN and FAD metabolism	6,7-dimethyl-8-ribityllumazine synthase (EC 2.5.1.78)
Cofactors, Vitamins, Prosthetic Groups, Pigments	Riboflavin, FMN and FAD metabolism	Diaminohydroxyphosphoribosylaminopyrimidine deaminase (EC 3.5.4.26)
Cofactors, Vitamins, Prosthetic Groups, Pigments	Riboflavin, FMN and FAD metabolism	GTP cyclohydrolase II (EC 3.5.4.25)
Cofactors, Vitamins, Prosthetic Groups, Pigments	Riboflavin, FMN and FAD metabolism	Riboflavin synthase eubacterial/eukaryotic (EC 2.5.1.9)
DNA Metabolism	DNA repair, bacterial	Exonuclease SbcC
DNA Metabolism	Gram Positive Competence	ComF operon protein C
DNA Metabolism	Restriction-Modification System	Type III restriction-modification system methylation subunit (EC 2.1.1.72)
Fatty Acids, Lipids, and Isoprenoids	Fatty Acid Biosynthesis FASII	Enoyl-[acyl-carrier-protein] reductase [NADPH] (EC 1.3.1.10)
Iron acquisition and metabolism	Encapsulating protein for DyP-type peroxidase and ferritin-like protein oligomers	Predicted dye-decolorizing peroxidase (DyP), encapsulated subgroup
Nucleosides and Nucleotides	Purine Utilization	Guanine deaminase (EC 3.5.4.3)
Phages, Prophages, Transposable elements, Plasmids	Phage capsid proteins	Phage capsid and scaffold
Phages, Prophages, Transposable elements, Plasmids	Phage capsid proteins	Phage major capsid protein
Phages, Prophages, Transposable elements, Plasmids	Phage packaging machinery	Phage terminase small subunit
Phages, Prophages, Transposable elements, Plasmids	Phage replication	DNA replication protein, phage-associated
Potassium metabolism	Potassium homeostasis	Potassium-transporting ATPase A chain (EC 3.6.3.12) (TC 3.A.3.7.1)
Potassium metabolism	Potassium homeostasis	Potassium-transporting ATPase B chain (EC 3.6.3.12) (TC 3.A.3.7.1)
Potassium metabolism	Potassium homeostasis	Potassium-transporting ATPase C chain (EC 3.6.3.12) (TC 3.A.3.7.1)
Protein Metabolism	tRNAs	tRNA-Ser-GGA
RNA Metabolism	Ribonuclease H	Ribonuclease HI (EC 3.1.26.4)
Regulation and Cell signaling	LysR-family proteins in Salmonella enterica Typhimurium	LysR family transcriptional regulator STM2281
Respiration	Respiratory dehydrogenases 1	Methanol dehydrogenase large subunit protein (EC 1.1.99.8)
Stress Response	Heat shock dnaK gene cluster extended	Xanthosine/inosine triphosphate pyrophosphatase
Stress Response	Choline and Betaine Uptake and Betaine Biosynthesis	L-proline glycine betaine ABC transport system permease protein ProV (TC 3.A.1.12.1)
Virulence, Disease and Defense	Multidrug Resistance Efflux Pumps	Multi antimicrobial extrusion protein (Na(+)/drug antiporter), MATE family of MDR efflux pumps

## Sheet: Mesenter vs pseudomesenteroides
Category	Subsystem	Role
Amino Acids and Derivatives	Chorismate: Intermediate for synthesis of Tryptophan, PAPA antibiotics, PABA, 3-hydroxyanthranilate and more.	Anthranilate synthase, amidotransferase component (EC 4.1.3.27)
Amino Acids and Derivatives	Chorismate: Intermediate for synthesis of Tryptophan, PAPA antibiotics, PABA, 3-hydroxyanthranilate and more.	Anthranilate synthase, aminase component (EC 4.1.3.27)
Amino Acids and Derivatives	Chorismate: Intermediate for synthesis of Tryptophan, PAPA antibiotics, PABA, 3-hydroxyanthranilate and more.	Indole-3-glycerol phosphate synthase (EC 4.1.1.48)
Amino Acids and Derivatives	Chorismate: Intermediate for synthesis of Tryptophan, PAPA antibiotics, PABA, 3-hydroxyanthranilate and more.	Para-aminobenzoate synthase, amidotransferase component (EC 2.6.1.85)
Amino Acids and Derivatives	Branched-Chain Amino Acid Biosynthesis	Dihydroxy-acid dehydratase (EC 4.2.1.9)
Amino Acids and Derivatives	Branched-Chain Amino Acid Biosynthesis	Ketol-acid reductoisomerase (EC 1.1.1.86)
Amino Acids and Derivatives	Branched-Chain Amino Acid Biosynthesis	Threonine dehydratase (EC 4.3.1.19)
Amino Acids and Derivatives	Histidine Biosynthesis	ATP phosphoribosyltransferase regulatory subunit (EC 2.4.2.17)
Amino Acids and Derivatives	Lysine Biosynthesis DAP Pathway	N-acetyl-L,L-diaminopimelate aminotransferase (EC 2.6.1.-)
Amino Acids and Derivatives	Methionine Biosynthesis	Cystathionine beta-synthase (EC 4.2.1.22)
Amino Acids and Derivatives	Methionine Biosynthesis	O-acetylhomoserine sulfhydrylase (EC 2.5.1.49)
Amino Acids and Derivatives	Methionine Biosynthesis	O-succinylhomoserine sulfhydrylase (EC 2.5.1.48)
Carbohydrates	Acetoin, butanediol metabolism	2,3-butanediol dehydrogenase, S-alcohol forming, (R)-acetoin-specific (EC 1.1.1.4)
Carbohydrates	Acetoin, butanediol metabolism	Acetoin (diacetyl) reductase (EC 1.1.1.304)
Carbohydrates	Acetoin, butanediol metabolism	Acetolactate synthase large subunit (EC 2.2.1.6)
Carbohydrates	Acetoin, butanediol metabolism	Acetolactate synthase small subunit (EC 2.2.1.6)
Carbohydrates	Glycerol and Glycerol-3-phosphate Uptake and Utilization	Glycerophosphoryl diester phosphodiesterase, periplasmic (EC 3.1.4.46)
Cell Wall and Capsule	Rhamnose containing glycans	capsular polysaccharide biosynthesis protein
Cell Wall and Capsule	Peptidoglycan Biosynthesis	D-alanine--D-alanine ligase A (EC 6.3.2.4)
Clustering-based subsystems	Bacterial Cell Division	Cell division protein FtsX
Clustering-based subsystems	CBSS-176279.3.peg.1262	Hypothetical protein SAV1839
Clustering-based subsystems	CBSS-176299.4.peg.1996A	Endoribonuclease L-PSP
Cofactors, Vitamins, Prosthetic Groups, Pigments	Biotin biosynthesis	Adenosylmethionine-8-amino-7-oxononanoate aminotransferase (EC 2.6.1.62)
Cofactors, Vitamins, Prosthetic Groups, Pigments	Biotin biosynthesis	Dethiobiotin synthetase (EC 6.3.3.3)
Cofactors, Vitamins, Prosthetic Groups, Pigments	Menaquinone and Phylloquinone Biosynthesis	2-heptaprenyl-1,4-naphthoquinone methyltransferase (EC 2.1.1.163)
DNA Metabolism	DNA repair, UvrABC system	Excinuclease ABC subunit A paralog of unknown function
DNA Metabolism	DNA repair, bacterial	Exonuclease SbcD
DNA Metabolism	Gram Positive Competence	ComF operon protein C
DNA Metabolism	Restriction-Modification System	Type I restriction-modification system, specificity subunit S (EC 3.1.21.3)
DNA Metabolism	Restriction-Modification System	Type III restriction-modification system methylation subunit (EC 2.1.1.72)
Membrane Transport	ABC transporter oligopeptide (TC 3.A.1.5.1)	Oligopeptide transport ATP-binding protein OppD (TC 3.A.1.5.1)
Membrane Transport	Magnesium transport	Mg/Co/Ni transporter MgtE
Membrane Transport	ECF class transporters	Substrate-specific component STY3230 of queuosine-regulated ECF transporter
Miscellaneous	Conserved gene cluster possibly involved in RNA metabolism	Serine acetyltransferase (EC 2.3.1.30)
Miscellaneous	Phosphoglycerate mutase protein family	Phosphoglycerate mutase family 2
Nucleosides and Nucleotides	Purine conversions	Adenosine deaminase (EC 3.5.4.4)
Nucleosides and Nucleotides	Purine conversions	preQ1-regulated inosine-uridine nucleoside hydrolase (EC 3.2.2.1)
Phages, Prophages, Transposable elements, Plasmids	Phage packaging machinery	Phage terminase small subunit
Phages, Prophages, Transposable elements, Plasmids	Phage tail fiber proteins	Phage tail fiber protein
Potassium metabolism	Hyperosmotic potassium uptake	Potassium uptake protein TrkH
RNA Metabolism	RNA processing orphans	2&#39;-5&#39; RNA ligase
RNA Metabolism	Ribonuclease H	Ribonuclease HI (EC 3.1.26.4)
Regulation and Cell signaling	LysR-family proteins in Escherichia coli	Chromosome initiation inhibitor
Regulation and Cell signaling	LysR-family proteins in Escherichia coli	Cys regulon transcriptional activator CysB
Respiration	F0F1-type ATP synthase	ATP synthase F0 sector subunit a (EC 3.6.3.14)
Respiration	F0F1-type ATP synthase	ATP synthase F0 sector subunit b (EC 3.6.3.14)
Respiration	Biogenesis of c-type cytochromes	Cytochrome c-type biogenesis protein DsbD, protein-disulfide reductase (EC 1.8.1.8)
Secondary Metabolism	Auxin biosynthesis	Anthranilate phosphoribosyltransferase (EC 2.4.2.18)
Secondary Metabolism	Auxin biosynthesis	Phosphoribosylanthranilate isomerase (EC 5.3.1.24)
Secondary Metabolism	Auxin biosynthesis	Tryptophan synthase alpha chain (EC 4.2.1.20)
Secondary Metabolism	Auxin biosynthesis	Tryptophan synthase beta chain (EC 4.2.1.20)
Stress Response	Cold shock, CspA family of proteins	Cold shock protein CspG
Stress Response	Heat shock dnaK gene cluster extended	Xanthosine/inosine triphosphate pyrophosphatase
Stress Response	Choline and Betaine Uptake and Betaine Biosynthesis	L-proline glycine betaine ABC transport system permease protein ProV (TC 3.A.1.12.1)
Sulfur Metabolism	Thioredoxin-disulfide reductase	Alkyl hydroperoxide reductase protein C (EC 1.6.4.-)
Sulfur Metabolism	Thioredoxin-disulfide reductase	Alkyl hydroperoxide reductase protein F (EC 1.6.4.-)

## Sheet: Pseudomesenteroides vs Mesenter
Category	Subsystem	Role
Amino Acids and Derivatives	Chorismate Synthesis	Chorismate mutase I (EC 5.4.99.5)
Amino Acids and Derivatives	Branched-Chain Amino Acid Biosynthesis	3-isopropylmalate dehydratase small subunit (EC 4.2.1.33)
Amino Acids and Derivatives	Methionine Biosynthesis	5-methyltetrahydrofolate--homocysteine methyltransferase (EC 2.1.1.13)
Amino Acids and Derivatives	Threonine degradation	Threonine dehydrogenase and related Zn-dependent dehydrogenases
Carbohydrates	Chitin and N-acetylglucosamine utilization	Chitinase (EC 3.2.1.14)
Carbohydrates	Chitin and N-acetylglucosamine utilization	N-Acetyl-D-glucosamine ABC transport system, permease protein 1
Carbohydrates	Chitin and N-acetylglucosamine utilization	PTS system, N-acetylglucosamine-specific IIB component (EC 2.7.1.69)
Carbohydrates	Glycolysis and Gluconeogenesis	Fructose-bisphosphate aldolase class II (EC 4.1.2.13)
Carbohydrates	Pentose phosphate pathway	Transketolase, C-terminal section (EC 2.2.1.1)
Carbohydrates	Pyruvate metabolism I: anaplerotic reactions, PEP	Malolactic enzyme (EC 1.-.-.-)
Carbohydrates	Pyruvate metabolism II: acetyl-CoA, acetogenesis from pyruvate	Pyruvate oxidase (EC 1.2.3.3)
Carbohydrates	Beta-Glucoside Metabolism	6-phospho-beta-glucosidase (EC 3.2.1.86)
Carbohydrates	Beta-Glucoside Metabolism	Outer surface protein of unknown function, cellobiose operon
Carbohydrates	Beta-Glucoside Metabolism	PTS system, cellobiose-specific IIA component (EC 2.7.1.69)
Carbohydrates	Beta-Glucoside Metabolism	PTS system, cellobiose-specific IIB component (EC 2.7.1.69)
Carbohydrates	Beta-Glucoside Metabolism	PTS system, cellobiose-specific IIC component (EC 2.7.1.69)
Carbohydrates	Maltose and Maltodextrin Utilization	Alpha-glucosidase (EC 3.2.1.20)
Carbohydrates	Maltose and Maltodextrin Utilization	Beta-phosphoglucomutase (EC 5.4.2.6)
Carbohydrates	Maltose and Maltodextrin Utilization	Maltose operon transcriptional repressor MalR, LacI family
Carbohydrates	Maltose and Maltodextrin Utilization	Maltose phosphorylase (EC 2.4.1.8)
Carbohydrates	Maltose and Maltodextrin Utilization	Maltose/maltodextrin ABC transporter, permease protein MalF
Carbohydrates	Maltose and Maltodextrin Utilization	Maltose/maltodextrin ABC transporter, permease protein MalG
Carbohydrates	Maltose and Maltodextrin Utilization	Maltose/maltodextrin transport ATP-binding protein MalK (EC 3.6.3.19)
Carbohydrates	Maltose and Maltodextrin Utilization	Neopullulanase (EC 3.2.1.135)
Carbohydrates	Maltose and Maltodextrin Utilization	Oligo-1,6-glucosidase (EC 3.2.1.10)
Carbohydrates	Sucrose utilization	Sucrose permease, major facilitator superfamily
Carbohydrates	Trehalose Biosynthesis	Trehalose phosphorylase (EC 2.4.1.64)
Carbohydrates	Trehalose Uptake and Utilization	Trehalose 6-phosphate phosphorylase (EC 2.4.1.216)
Carbohydrates	Acetoin, butanediol metabolism	Acetoin dehydrogenase E1 component alpha-subunit (EC 1.2.4.-)
Carbohydrates	Acetoin, butanediol metabolism	Dihydrolipoamide acetyltransferase component (E2) of acetoin dehydrogenase complex (EC 2.3.1.-)
Carbohydrates	Acetoin, butanediol metabolism	Dihydrolipoamide dehydrogenase of acetoin dehydrogenase (EC 1.8.1.4)
Carbohydrates	D-gluconate and ketogluconates metabolism	2-dehydro-3-deoxygluconate kinase (EC 2.7.1.45)
Carbohydrates	D-gluconate and ketogluconates metabolism	Glucose 1-dehydrogenase (EC 1.1.1.47)
Carbohydrates	D-gluconate and ketogluconates metabolism	L-idonate 5-dehydrogenase (EC 1.1.1.264)
Carbohydrates	Deoxyribose and Deoxynucleoside Catabolism	Deoxyribonucleoside regulator DeoR (transcriptional repressor)
Carbohydrates	Deoxyribose and Deoxynucleoside Catabolism	Phosphopentomutase (EC 5.4.2.7)
Carbohydrates	L-ascorbate utilization (and related gene clusters)	3-keto-L-gulonate 6-phosphate decarboxylase
Carbohydrates	L-ascorbate utilization (and related gene clusters)	Ascorbate-specific PTS system, EIIA component (EC 2.7.1.-)
Carbohydrates	L-ascorbate utilization (and related gene clusters)	Ascorbate-specific PTS system, EIIB component (EC 2.7.1.69)
Carbohydrates	L-ascorbate utilization (and related gene clusters)	L-xylulose 5-phosphate 3-epimerase (EC 5.1.3.-)
Carbohydrates	L-ascorbate utilization (and related gene clusters)	Probable L-ascorbate-6-phosphate lactonase UlaG (EC 3.1.1.-) (L-ascorbate utilization protein G)
Carbohydrates	L-ascorbate utilization (and related gene clusters)	Transcriptional antiterminator with PTS regulation domain, SPy0181 ortholog
Carbohydrates	Xylose utilization	Beta-xylosidase (EC 3.2.1.37)
Carbohydrates	Xylose utilization	Xyloside transporter XynT
Carbohydrates	Formaldehyde assimilation: Ribulose monophosphate pathway	6-phospho-3-hexuloisomerase
Carbohydrates	Lactate utilization	D-Lactate dehydrogenase (EC 1.1.2.5)
Carbohydrates	Alpha-Amylase locus in Streptocococcus	Maltose/maltodextrin ABC transporter, substrate binding periplasmic protein MalE
Carbohydrates	Glycerol and Glycerol-3-phosphate Uptake and Utilization	Glycerol-3-phosphate ABC transporter, periplasmic glycerol-3-phosphate-binding protein (TC 3.A.1.1.3)
Carbohydrates	Glycerol and Glycerol-3-phosphate Uptake and Utilization	Glycerol-3-phosphate transporter
Carbohydrates	VC0266	Hypothetical protein VC0266 (sugar utilization related?)
Cell Wall and Capsule	Teichoic and lipoteichoic acids biosynthesis	CDP-glycerol: N-acetyl-beta-D-mannosaminyl-1,4-N-acetyl-D-glucosaminyldiphosphoundecaprenyl glycerophosphotransferase
Cell Wall and Capsule	Teichoic and lipoteichoic acids biosynthesis	Putative polyribitolphosphotransferase
Cell Wall and Capsule	Peptidoglycan Biosynthesis	D-alanine--D-alanine ligase (EC 6.3.2.4)
Clustering-based subsystems	CBSS-393130.3.peg.794	Free methionine-(R)-sulfoxide reductase, contains GAF domain
Clustering-based subsystems	Bacterial Cell Division	Cell division transporter, ATP-binding protein FtsE (TC 3.A.5.1.1)
Clustering-based subsystems	Peptidyl-prolyl cis-trans isomerase containing cluster	FIG056164: rhomboid family serine protease
Cofactors, Vitamins, Prosthetic Groups, Pigments	Biotin biosynthesis	Biotin-protein ligase (EC 6.3.4.15)
Cofactors, Vitamins, Prosthetic Groups, Pigments	Biotin biosynthesis Experimental	Competence protein F homolog, phosphoribosyltransferase domain
Cofactors, Vitamins, Prosthetic Groups, Pigments	5-FCL-like protein	Thiaminase II (EC 3.5.99.2)
Cofactors, Vitamins, Prosthetic Groups, Pigments	NAD and NADP cofactor biosynthesis global	Amidases related to nicotinamidase
Cofactors, Vitamins, Prosthetic Groups, Pigments	NAD and NADP cofactor biosynthesis global	Niacin transporter NiaP
Cofactors, Vitamins, Prosthetic Groups, Pigments	NAD and NADP cofactor biosynthesis global	Nicotinamide phosphoribosyltransferase (EC 2.4.2.12)
Cofactors, Vitamins, Prosthetic Groups, Pigments	NAD and NADP cofactor biosynthesis global	Nudix-related transcriptional regulator NrtR
Cofactors, Vitamins, Prosthetic Groups, Pigments	NAD and NADP cofactor biosynthesis global	Predicted N-ribosylNicotinamide CRP-like regulator
Cofactors, Vitamins, Prosthetic Groups, Pigments	Menaquinone and Phylloquinone Biosynthesis	Ubiquinone/menaquinone biosynthesis methyltransferase UbiE (EC 2.1.1.-)
Cofactors, Vitamins, Prosthetic Groups, Pigments	Riboflavin, FMN and FAD metabolism in plants	FIG000859: hypothetical protein YebC
DNA Metabolism	CRISPRs	CRISPR-associated protein Cas1
DNA Metabolism	CRISPRs	CRISPR-associated protein Cas2
DNA Metabolism	CRISPRs	CRISPR-associated protein, Csn1 family
DNA Metabolism	2-phosphoglycolate salvage	Phosphoglycolate phosphatase (EC 3.1.3.18)
DNA Metabolism	DNA repair, bacterial	DNA repair exonuclease family protein YhaO
DNA Metabolism	DNA repair, bacterial	DNA-cytosine methyltransferase (EC 2.1.1.37)
DNA Metabolism	DNA repair, bacterial photolyase	Deoxyribodipyrimidine photolyase (EC 4.1.99.3)
DNA Metabolism	DNA replication strays	DNA polymerase III polC-type (EC 2.7.7.7)
DNA Metabolism	Gram Positive Competence	Late competence protein ComGB, access of DNA to ComEA
DNA Metabolism	Restriction-Modification System	Type I restriction-modification system, DNA-methyltransferase subunit M (EC 2.1.1.72)
DNA Metabolism	Restriction-Modification System	Type I restriction-modification system, restriction subunit R (EC 3.1.21.3)
Membrane Transport	ABC transporter alkylphosphonate (TC 3.A.1.9.1)	Phosphonate ABC transporter ATP-binding protein (TC 3.A.1.9.1)
Membrane Transport	ABC transporter alkylphosphonate (TC 3.A.1.9.1)	Phosphonate ABC transporter permease protein phnE1 (TC 3.A.1.9.1)
Membrane Transport	ABC transporter alkylphosphonate (TC 3.A.1.9.1)	Phosphonate ABC transporter permease protein phnE2 (TC 3.A.1.9.1)
Membrane Transport	ABC transporter alkylphosphonate (TC 3.A.1.9.1)	Phosphonate ABC transporter phosphate-binding periplasmic component (TC 3.A.1.9.1)
Membrane Transport	Proton-dependent Peptide Transporters	Di-/tripeptide transporter
Membrane Transport	ECF class transporters	Duplicated ATPase component YkoD of energizing module of thiamin-regulated ECF transporter for HydroxyMethylPyrimidine
Membrane Transport	ECF class transporters	Substrate-specific component PdxU of predicted pyridoxine ECF transporter
Membrane Transport	ECF class transporters	Substrate-specific component PdxU2 of predicted pyridoxin-related ECF transporter
Membrane Transport	ECF class transporters	Substrate-specific component ThiT of thiamin ECF transporter
Membrane Transport	Ton and Tol transport systems	TolA protein
Metabolism of Aromatic Compounds	Biphenyl Degradation	Biphenyl-2,3-diol 1,2-dioxygenase (EC 1.13.11.39)
Miscellaneous	Muconate lactonizing enzyme family	L-alanine-DL-glutamate epimerase
Nucleosides and Nucleotides	Housecleaning nucleoside triphosphate pyrophosphatases	5&#39;-nucleotidase YjjG (EC 3.1.3.5)
Nucleosides and Nucleotides	Nudix proteins (nucleoside triphosphate hydrolases)	Putative Nudix hydrolase YfcD (EC 3.6.-.-)
Nucleosides and Nucleotides	Purine Utilization	Cytosine/purine/uracil/thiamine/allantoin permease family protein
Nucleosides and Nucleotides	Purine Utilization	Xanthine permease
Nucleosides and Nucleotides	Purine conversions	2&#39;,3&#39;-cyclic-nucleotide 2&#39;-phosphodiesterase (EC 3.1.4.16)
Nucleosides and Nucleotides	Purine conversions	GMP reductase (EC 1.7.1.7)
Nucleosides and Nucleotides	De Novo Pyrimidine Synthesis	Dihydroorotase (EC 3.5.2.3)
Nucleosides and Nucleotides	pyrimidine conversions	Uridine kinase (EC 2.7.1.48) [C1]
Nucleosides and Nucleotides	Adenosyl nucleosidases	Purine nucleoside phosphorylase (EC 2.4.2.1)
Phages, Prophages, Transposable elements, Plasmids	Phage capsid proteins	Phage head maturation protease
Phages, Prophages, Transposable elements, Plasmids	Phage packaging machinery	Phage terminase, small subunit
Phages, Prophages, Transposable elements, Plasmids	Phage replication	DNA helicase, phage-associated
Phages, Prophages, Transposable elements, Plasmids	Phage replication	DNA primase/helicase, phage-associated
Phages, Prophages, Transposable elements, Plasmids	Phage tail proteins	Phage major tail protein
Phages, Prophages, Transposable elements, Plasmids	Phage tail proteins	Phage tail length tape-measure protein
Potassium metabolism	Potassium homeostasis	Kup system potassium uptake protein
Protein Metabolism	Ribosome biogenesis bacterial	Ribosomal-protein-L7p-serine acetyltransferase
Protein Metabolism	tRNAs	tRNA-Ala-CGC
Protein Metabolism	tRNAs	tRNA-Pro-CGG
Protein Metabolism	Omega peptidases (EC 3.4.19.-)	Acylamino-acid-releasing enzyme (EC 3.4.19.1)
Protein Metabolism	Peptidyl-prolyl cis-trans isomerase	Putative parvulin type peptidyl-prolyl isomerase, similarity with PrsA foldase
Protein Metabolism	Ribosomal protein S5p acylation	Ribosomal-protein-S5p-alanine acetyltransferase
RNA Metabolism	RNA processing orphans	2H phosphoesterase superfamily protein BC2899
RNA Metabolism	Rrf2 family transcriptional regulators	Rrf2 family transcriptional regulator
RNA Metabolism	Rrf2 family transcriptional regulators	Rrf2 family transcriptional regulator, group III
Respiration	Quinone oxidoreductase family	Quinone oxidoreductase (EC 1.6.5.5)
Stress Response	Cold shock, CspA family of proteins	Cold shock protein CspC
Stress Response	Oxidative stress	Ferroxidase (EC 1.16.3.1)
Stress Response	Oxidative stress	Iron-binding ferritin-like antioxidant protein
Stress Response	Oxidative stress	Non-specific DNA-binding protein Dps
Virulence, Disease and Defense	Beta-lactamase	Beta-lactamase class A
Virulence, Disease and Defense	Cobalt-zinc-cadmium resistance	Probable cadmium-transporting ATPase (EC 3.6.3.3)
Virulence, Disease and Defense	Copper homeostasis	Copper chaperone
Virulence, Disease and Defense	Streptococcus pneumoniae Vancomycin Tolerance Locus	ABC transporter membrane-spanning permease, Pep export, Vex3

## Sheet: lactis vs mesenteroides
Category	Subsystem	Role
Amino Acids and Derivatives	Chorismate: Intermediate for synthesis of Tryptophan, PAPA antibiotics, PABA, 3-hydroxyanthranilate and more.	Aminodeoxychorismate lyase (EC 4.1.3.38)
Amino Acids and Derivatives	Chorismate: Intermediate for synthesis of Tryptophan, PAPA antibiotics, PABA, 3-hydroxyanthranilate and more.	Isochorismatase (EC 3.3.2.1)
Amino Acids and Derivatives	Chorismate: Intermediate for synthesis of Tryptophan, PAPA antibiotics, PABA, 3-hydroxyanthranilate and more.	Para-aminobenzoate synthase, aminase component (EC 2.6.1.85)
Amino Acids and Derivatives	Threonine degradation	Threonine dehydrogenase and related Zn-dependent dehydrogenases
Carbohydrates	Glycolysis and Gluconeogenesis	Fructose-bisphosphate aldolase class II (EC 4.1.2.13)
Carbohydrates	Pentose phosphate pathway	Transketolase, C-terminal section (EC 2.2.1.1)
Carbohydrates	Pyruvate Alanine Serine Interconversions	D-serine/D-alanine/glycine transporter
Carbohydrates	Pyruvate metabolism I: anaplerotic reactions, PEP	Malolactic enzyme (EC 1.-.-.-)
Carbohydrates	Pyruvate metabolism I: anaplerotic reactions, PEP	Malolactic regulator
Carbohydrates	Pyruvate metabolism II: acetyl-CoA, acetogenesis from pyruvate	Acylphosphate phosphohydrolase (EC 3.6.1.7), putative
Carbohydrates	Pyruvate metabolism II: acetyl-CoA, acetogenesis from pyruvate	Pyruvate oxidase (EC 1.2.3.3)
Carbohydrates	Maltose and Maltodextrin Utilization	Alpha-glucosidase (EC 3.2.1.20)
Carbohydrates	Maltose and Maltodextrin Utilization	Beta-phosphoglucomutase (EC 5.4.2.6)
Carbohydrates	Maltose and Maltodextrin Utilization	Maltose operon transcriptional repressor MalR, LacI family
Carbohydrates	Maltose and Maltodextrin Utilization	Maltose phosphorylase (EC 2.4.1.8)
Carbohydrates	Maltose and Maltodextrin Utilization	Maltose/maltodextrin ABC transporter, permease protein MalF
Carbohydrates	Maltose and Maltodextrin Utilization	Maltose/maltodextrin ABC transporter, permease protein MalG
Carbohydrates	Maltose and Maltodextrin Utilization	Neopullulanase (EC 3.2.1.135)
Carbohydrates	Maltose and Maltodextrin Utilization	Oligo-1,6-glucosidase (EC 3.2.1.10)
Carbohydrates	Trehalose Biosynthesis	Trehalose phosphorylase (EC 2.4.1.64)
Carbohydrates	Trehalose Uptake and Utilization	PTS system, trehalose-specific IIA component (EC 2.7.1.69)
Carbohydrates	Acetoin, butanediol metabolism	Acetoin dehydrogenase E1 component alpha-subunit (EC 1.2.4.-)
Carbohydrates	Acetoin, butanediol metabolism	Dihydrolipoamide acetyltransferase component (E2) of acetoin dehydrogenase complex (EC 2.3.1.-)
Carbohydrates	Acetoin, butanediol metabolism	Dihydrolipoamide dehydrogenase of acetoin dehydrogenase (EC 1.8.1.4)
Carbohydrates	Fructose utilization	1-phosphofructokinase (EC 2.7.1.56)
Carbohydrates	Fructose utilization	PTS system, fructose-specific IIA component (EC 2.7.1.69)
Carbohydrates	Fructose utilization	PTS system, fructose-specific IIB component (EC 2.7.1.69)
Carbohydrates	Fructose utilization	PTS system, fructose-specific IIC component (EC 2.7.1.69)
Carbohydrates	Fructose utilization	Transcriptional repressor of the fructose operon, DeoR family
Carbohydrates	Xylose utilization	Beta-xylosidase (EC 3.2.1.37)
Carbohydrates	Xylose utilization	Xyloside transporter XynT
Carbohydrates	Formaldehyde assimilation: Ribulose monophosphate pathway	6-phospho-3-hexuloisomerase
Carbohydrates	Lactate utilization	D-Lactate dehydrogenase (EC 1.1.2.5)
Carbohydrates	Alpha-Amylase locus in Streptocococcus	Maltose/maltodextrin ABC transporter, substrate binding periplasmic protein MalE
Carbohydrates	Alpha-Amylase locus in Streptocococcus	putative esterase
Carbohydrates	VC0266	Hypothetical protein VC0266 (sugar utilization related?)
Cell Wall and Capsule	Exopolysaccharide Biosynthesis	Tyrosine-protein kinase EpsD (EC 2.7.10.2)
Cell Wall and Capsule	Exopolysaccharide Biosynthesis	Tyrosine-protein kinase transmembrane modulator EpsC
Cell Wall and Capsule	Murein Hydrolases	Membrane-bound lytic murein transglycosylase D precursor (EC 3.2.1.-)
Cell Wall and Capsule	Peptidoglycan Biosynthesis	D-alanine--D-alanine ligase (EC 6.3.2.4)
Clustering-based subsystems	CBSS-393130.3.peg.794	Free methionine-(R)-sulfoxide reductase, contains GAF domain
Clustering-based subsystems	CBSS-262719.3.peg.410	Replicative DNA helicase (EC 3.6.1.-) [SA14-24]
Clustering-based subsystems	Bacterial Cell Division	Cell division transporter, ATP-binding protein FtsE (TC 3.A.5.1.1)
Clustering-based subsystems	CBSS-1313.3.peg.391	Iojap protein
Cofactors, Vitamins, Prosthetic Groups, Pigments	5-FCL-like protein	Substrate-specific component ThiW of predicted thiazole ECF transporter
Cofactors, Vitamins, Prosthetic Groups, Pigments	Folate Biosynthesis	2-amino-4-hydroxy-6-hydroxymethyldihydropteridine pyrophosphokinase (EC 2.7.6.3)
Cofactors, Vitamins, Prosthetic Groups, Pigments	Folate Biosynthesis	Dihydroneopterin aldolase (EC 4.1.2.25)
Cofactors, Vitamins, Prosthetic Groups, Pigments	Folate Biosynthesis	Dihydropteroate synthase (EC 2.5.1.15)
Cofactors, Vitamins, Prosthetic Groups, Pigments	Folate Biosynthesis	GTP cyclohydrolase I (EC 3.5.4.16) type 1
Cofactors, Vitamins, Prosthetic Groups, Pigments	NAD and NADP cofactor biosynthesis global	Niacin transporter NiaP
Cofactors, Vitamins, Prosthetic Groups, Pigments	NAD and NADP cofactor biosynthesis global	Nicotinamide phosphoribosyltransferase (EC 2.4.2.12)
Cofactors, Vitamins, Prosthetic Groups, Pigments	NAD and NADP cofactor biosynthesis global	Nudix-related transcriptional regulator NrtR
Cofactors, Vitamins, Prosthetic Groups, Pigments	Pyridoxin (Vitamin B6) Biosynthesis	Pyridoxine biosynthesis glutamine amidotransferase, glutaminase subunit (EC 2.4.2.-)
Cofactors, Vitamins, Prosthetic Groups, Pigments	Pyridoxin (Vitamin B6) Biosynthesis	Pyridoxine biosynthesis glutamine amidotransferase, synthase subunit (EC 2.4.2.-)
Cofactors, Vitamins, Prosthetic Groups, Pigments	Menaquinone and Phylloquinone Biosynthesis	Ubiquinone/menaquinone biosynthesis methyltransferase UbiE (EC 2.1.1.-)
Cofactors, Vitamins, Prosthetic Groups, Pigments	Riboflavin, FMN and FAD metabolism	5-amino-6-(5-phosphoribosylamino)uracil reductase (EC 1.1.1.193)
Cofactors, Vitamins, Prosthetic Groups, Pigments	Riboflavin, FMN and FAD metabolism	6,7-dimethyl-8-ribityllumazine synthase (EC 2.5.1.78)
Cofactors, Vitamins, Prosthetic Groups, Pigments	Riboflavin, FMN and FAD metabolism	Diaminohydroxyphosphoribosylaminopyrimidine deaminase (EC 3.5.4.26)
Cofactors, Vitamins, Prosthetic Groups, Pigments	Riboflavin, FMN and FAD metabolism	GTP cyclohydrolase II (EC 3.5.4.25)
Cofactors, Vitamins, Prosthetic Groups, Pigments	Riboflavin, FMN and FAD metabolism	Riboflavin synthase eubacterial/eukaryotic (EC 2.5.1.9)
Cofactors, Vitamins, Prosthetic Groups, Pigments	Riboflavin, FMN and FAD metabolism in plants	FIG000859: hypothetical protein YebC
DNA Metabolism	2-phosphoglycolate salvage	Phosphoglycolate phosphatase (EC 3.1.3.18)
DNA Metabolism	DNA repair, bacterial	DNA repair exonuclease family protein YhaO
DNA Metabolism	DNA repair, bacterial	DNA-cytosine methyltransferase (EC 2.1.1.37)
DNA Metabolism	DNA repair, bacterial	Exonuclease SbcC
DNA Metabolism	Gram Positive Competence	Late competence protein ComGB, access of DNA to ComEA
DNA Metabolism	Restriction-Modification System	Type I restriction-modification system, restriction subunit R (EC 3.1.21.3)
Fatty Acids, Lipids, and Isoprenoids	Fatty Acid Biosynthesis FASII	Enoyl-[acyl-carrier-protein] reductase [NADPH] (EC 1.3.1.10)
Iron acquisition and metabolism	Encapsulating protein for DyP-type peroxidase and ferritin-like protein oligomers	Predicted dye-decolorizing peroxidase (DyP), encapsulated subgroup
Membrane Transport	ABC transporter alkylphosphonate (TC 3.A.1.9.1)	Phosphonate ABC transporter ATP-binding protein (TC 3.A.1.9.1)
Membrane Transport	ABC transporter alkylphosphonate (TC 3.A.1.9.1)	Phosphonate ABC transporter permease protein phnE1 (TC 3.A.1.9.1)
Membrane Transport	ABC transporter alkylphosphonate (TC 3.A.1.9.1)	Phosphonate ABC transporter permease protein phnE2 (TC 3.A.1.9.1)
Membrane Transport	ABC transporter alkylphosphonate (TC 3.A.1.9.1)	Phosphonate ABC transporter phosphate-binding periplasmic component (TC 3.A.1.9.1)
Membrane Transport	Proton-dependent Peptide Transporters	Di-/tripeptide transporter
Membrane Transport	ECF class transporters	Duplicated ATPase component YkoD of energizing module of thiamin-regulated ECF transporter for HydroxyMethylPyrimidine
Membrane Transport	ECF class transporters	Substrate-specific component PdxU2 of predicted pyridoxin-related ECF transporter
Membrane Transport	Ton and Tol transport systems	TolA protein
Nucleosides and Nucleotides	Nudix proteins (nucleoside triphosphate hydrolases)	Putative Nudix hydrolase YfcD (EC 3.6.-.-)
Nucleosides and Nucleotides	Purine Utilization	Cytosine/purine/uracil/thiamine/allantoin permease family protein
Nucleosides and Nucleotides	Purine Utilization	Guanine deaminase (EC 3.5.4.3)
Nucleosides and Nucleotides	Purine conversions	2&#39;,3&#39;-cyclic-nucleotide 2&#39;-phosphodiesterase (EC 3.1.4.16)
Nucleosides and Nucleotides	De Novo Pyrimidine Synthesis	Dihydroorotase (EC 3.5.2.3)
Nucleosides and Nucleotides	pyrimidine conversions	Uridine kinase (EC 2.7.1.48) [C1]
Phages, Prophages, Transposable elements, Plasmids	Phage capsid proteins	Phage capsid and scaffold
Phages, Prophages, Transposable elements, Plasmids	Phage capsid proteins	Phage major capsid protein
Phages, Prophages, Transposable elements, Plasmids	Phage packaging machinery	Phage terminase, small subunit
Phages, Prophages, Transposable elements, Plasmids	Phage replication	DNA replication protein, phage-associated
Phages, Prophages, Transposable elements, Plasmids	Phage tail proteins	Phage tail length tape-measure protein
Potassium metabolism	Potassium homeostasis	Kup system potassium uptake protein
Potassium metabolism	Potassium homeostasis	Potassium-transporting ATPase A chain (EC 3.6.3.12) (TC 3.A.3.7.1)
Potassium metabolism	Potassium homeostasis	Potassium-transporting ATPase B chain (EC 3.6.3.12) (TC 3.A.3.7.1)
Potassium metabolism	Potassium homeostasis	Potassium-transporting ATPase C chain (EC 3.6.3.12) (TC 3.A.3.7.1)
Protein Metabolism	tRNAs	tRNA-Ser-GGA
Protein Metabolism	Peptidyl-prolyl cis-trans isomerase	Putative parvulin type peptidyl-prolyl isomerase, similarity with PrsA foldase
RNA Metabolism	RNA processing orphans	2H phosphoesterase superfamily protein BC2899
RNA Metabolism	Rrf2 family transcriptional regulators	Rrf2 family transcriptional regulator
RNA Metabolism	Rrf2 family transcriptional regulators	Rrf2 family transcriptional regulator, group III
Regulation and Cell signaling	LysR-family proteins in Salmonella enterica Typhimurium	LysR family transcriptional regulator STM2281
Respiration	Respiratory dehydrogenases 1	Methanol dehydrogenase large subunit protein (EC 1.1.99.8)
Respiration	Quinone oxidoreductase family	Quinone oxidoreductase (EC 1.6.5.5)
Stress Response	Oxidative stress	Ferroxidase (EC 1.16.3.1)
Stress Response	Oxidative stress	Iron-binding ferritin-like antioxidant protein
Stress Response	Oxidative stress	Non-specific DNA-binding protein Dps
Virulence, Disease and Defense	Copper homeostasis	Copper chaperone
Virulence, Disease and Defense	Multidrug Resistance Efflux Pumps	Multi antimicrobial extrusion protein (Na(+)/drug antiporter), MATE family of MDR efflux pumps

## Sheet: mesenteroides  vs lactis
Category	Subsystem	Role
Amino Acids and Derivatives	Alanine biosynthesis	Cysteine desulfurase (EC 2.8.1.7), SufS subfamily
Amino Acids and Derivatives	Arginine Biosynthesis -- gjo	Glutamate N-acetyltransferase (EC 2.3.1.35)
Amino Acids and Derivatives	Arginine Biosynthesis -- gjo	N-acetylglutamate synthase (EC 2.3.1.1)
Amino Acids and Derivatives	Chorismate: Intermediate for synthesis of Tryptophan, PAPA antibiotics, PABA, 3-hydroxyanthranilate and more.	Anthranilate synthase, amidotransferase component (EC 4.1.3.27)
Amino Acids and Derivatives	Chorismate: Intermediate for synthesis of Tryptophan, PAPA antibiotics, PABA, 3-hydroxyanthranilate and more.	Anthranilate synthase, aminase component (EC 4.1.3.27)
Amino Acids and Derivatives	Chorismate: Intermediate for synthesis of Tryptophan, PAPA antibiotics, PABA, 3-hydroxyanthranilate and more.	Indole-3-glycerol phosphate synthase (EC 4.1.1.48)
Amino Acids and Derivatives	Chorismate: Intermediate for synthesis of Tryptophan, PAPA antibiotics, PABA, 3-hydroxyanthranilate and more.	Phosphoribosylformimino-5-aminoimidazole carboxamide ribotide isomerase (EC 5.3.1.16)
Amino Acids and Derivatives	Branched-Chain Amino Acid Biosynthesis	2-isopropylmalate synthase (EC 2.3.3.13)
Amino Acids and Derivatives	Branched-Chain Amino Acid Biosynthesis	3-isopropylmalate dehydratase large subunit (EC 4.2.1.33)
Amino Acids and Derivatives	Branched-Chain Amino Acid Biosynthesis	3-isopropylmalate dehydrogenase (EC 1.1.1.85)
Amino Acids and Derivatives	Branched-Chain Amino Acid Biosynthesis	Dihydroxy-acid dehydratase (EC 4.2.1.9)
Amino Acids and Derivatives	Branched-Chain Amino Acid Biosynthesis	Ketol-acid reductoisomerase (EC 1.1.1.86)
Amino Acids and Derivatives	Branched-Chain Amino Acid Biosynthesis	Threonine dehydratase (EC 4.3.1.19)
Amino Acids and Derivatives	Histidine Biosynthesis	ATP phosphoribosyltransferase (EC 2.4.2.17)
Amino Acids and Derivatives	Histidine Biosynthesis	ATP phosphoribosyltransferase regulatory subunit (EC 2.4.2.17)
Amino Acids and Derivatives	Histidine Biosynthesis	Histidinol dehydrogenase (EC 1.1.1.23)
Amino Acids and Derivatives	Histidine Biosynthesis	Imidazole glycerol phosphate synthase amidotransferase subunit (EC 2.4.2.-)
Amino Acids and Derivatives	Histidine Biosynthesis	Imidazole glycerol phosphate synthase cyclase subunit (EC 4.1.3.-)
Amino Acids and Derivatives	Histidine Biosynthesis	Imidazoleglycerol-phosphate dehydratase (EC 4.2.1.19)
Amino Acids and Derivatives	Histidine Biosynthesis	Phosphoribosyl-AMP cyclohydrolase (EC 3.5.4.19)
Amino Acids and Derivatives	Histidine Biosynthesis	Phosphoribosyl-ATP pyrophosphatase (EC 3.6.1.31)
Amino Acids and Derivatives	Lysine Biosynthesis DAP Pathway	N-acetyl-L,L-diaminopimelate aminotransferase (EC 2.6.1.-)
Amino Acids and Derivatives	Methionine Biosynthesis	5-methyltetrahydropteroyltriglutamate--homocysteine methyltransferase (EC 2.1.1.14)
Amino Acids and Derivatives	Methionine Biosynthesis	Cystathionine beta-synthase (EC 4.2.1.22)
Amino Acids and Derivatives	Methionine Biosynthesis	Cystathionine gamma-lyase (EC 4.4.1.1)
Amino Acids and Derivatives	Methionine Biosynthesis	O-acetylhomoserine sulfhydrylase (EC 2.5.1.49)
Amino Acids and Derivatives	Methionine Biosynthesis	O-succinylhomoserine sulfhydrylase (EC 2.5.1.48)
Carbohydrates	Chitin and N-acetylglucosamine utilization	N-Acetyl-D-glucosamine ABC transport system, permease protein 2
Carbohydrates	Pyruvate metabolism I: anaplerotic reactions, PEP	Malate permease
Carbohydrates	Acetoin, butanediol metabolism	Acetoin (diacetyl) reductase (EC 1.1.1.304)
Carbohydrates	Acetoin, butanediol metabolism	Acetolactate synthase large subunit (EC 2.2.1.6)
Carbohydrates	Acetoin, butanediol metabolism	Acetolactate synthase small subunit (EC 2.2.1.6)
Carbohydrates	D-ribose utilization	Ribose operon repressor
Carbohydrates	Glycerol and Glycerol-3-phosphate Uptake and Utilization	Glycerophosphoryl diester phosphodiesterase, periplasmic (EC 3.1.4.46)
Cell Wall and Capsule	Rhamnose containing glycans	capsular polysaccharide biosynthesis protein
Cell Wall and Capsule	Teichoic and lipoteichoic acids biosynthesis	Teichoic acid glycosylation protein
Cell Wall and Capsule	Peptidoglycan Biosynthesis	D-alanine--D-alanine ligase A (EC 6.3.2.4)
Clustering-based subsystems	Rad50-Mre11 DNA repair cluster	DNA double-strand break repair Rad50 ATPase
Clustering-based subsystems	Bacterial Cell Division	Cell division protein FtsX
Clustering-based subsystems	CBSS-176299.4.peg.1996A	Endoribonuclease L-PSP
Clustering-based subsystems	Divergent RNA modification related clusters	Predicted nucleoside phosphatase
Clustering-based subsystems	Glycyl-tRNA synthetase containing cluster	Zinc uptake regulation protein ZUR
Cofactors, Vitamins, Prosthetic Groups, Pigments	Biotin biosynthesis	Adenosylmethionine-8-amino-7-oxononanoate aminotransferase (EC 2.6.1.62)
Cofactors, Vitamins, Prosthetic Groups, Pigments	Biotin biosynthesis	Dethiobiotin synthetase (EC 6.3.3.3)
Cofactors, Vitamins, Prosthetic Groups, Pigments	5-FCL-like protein	5,10-methylenetetrahydrofolate reductase (EC 1.5.1.20)
Cofactors, Vitamins, Prosthetic Groups, Pigments	5-FCL-like protein	Phosphomethylpyrimidine kinase (EC 2.7.4.7)
Cofactors, Vitamins, Prosthetic Groups, Pigments	Menaquinone and Phylloquinone Biosynthesis	2-heptaprenyl-1,4-naphthoquinone methyltransferase (EC 2.1.1.163)
Cofactors, Vitamins, Prosthetic Groups, Pigments	Heme and Siroheme Biosynthesis	Ferrochelatase, protoheme ferro-lyase (EC 4.99.1.1)
DNA Metabolism	DNA repair, UvrABC system	Excinuclease ABC subunit A paralog of unknown function
DNA Metabolism	DNA repair, bacterial	Exonuclease SbcD
DNA Metabolism	Restriction-Modification System	Type I restriction-modification system, specificity subunit S (EC 3.1.21.3)
Membrane Transport	ABC transporter oligopeptide (TC 3.A.1.5.1)	Oligopeptide transport ATP-binding protein OppD (TC 3.A.1.5.1)
Membrane Transport	Magnesium transport	Mg/Co/Ni transporter MgtE
Membrane Transport	Transport of Nickel and Cobalt	HoxN/HupN/NixA family nickel/cobalt transporter
Membrane Transport	ECF class transporters	Substrate-specific component FolT of folate ECF transporter
Membrane Transport	ECF class transporters	Substrate-specific component STY3230 of queuosine-regulated ECF transporter
Metabolism of Aromatic Compounds	Benzoate degradation	benzoate MFS transporter BenK
Miscellaneous	Conserved gene cluster possibly involved in RNA metabolism	Serine acetyltransferase (EC 2.3.1.30)
Miscellaneous	Iron-sulfur cluster assembly	Iron-sulfur cluster assembly ATPase protein SufC
Miscellaneous	Iron-sulfur cluster assembly	Iron-sulfur cluster assembly protein SufB
Miscellaneous	Iron-sulfur cluster assembly	Iron-sulfur cluster assembly protein SufD
Miscellaneous	Iron-sulfur cluster assembly	PaaD-like protein (DUF59) involved in Fe-S cluster assembly
Miscellaneous	Iron-sulfur cluster assembly	Putative iron-sulfur cluster assembly scaffold protein for SUF system, SufE2
Miscellaneous	Phosphoglycerate mutase protein family	Phosphoglycerate mutase family 2
Miscellaneous	Phosphoglycerate mutase protein family	Phosphoglycerate mutase family 5
Nucleosides and Nucleotides	Purine conversions	Adenosine deaminase (EC 3.5.4.4)
Nucleosides and Nucleotides	Purine conversions	Nucleotide pyrophosphatase (EC 3.6.1.9)
Nucleosides and Nucleotides	Purine conversions	preQ1-regulated inosine-uridine nucleoside hydrolase (EC 3.2.2.1)
Nucleosides and Nucleotides	Ribonucleotide reduction	Ribonucleotide reductase of class III (anaerobic), activating protein (EC 1.97.1.4)
Nucleosides and Nucleotides	Ribonucleotide reduction	Ribonucleotide reductase of class III (anaerobic), large subunit (EC 1.17.4.2)
Phages, Prophages, Transposable elements, Plasmids	Phage tail fiber proteins	Phage tail fiber protein
Potassium metabolism	Hyperosmotic potassium uptake	Potassium uptake protein TrkH
Protein Metabolism	Metallocarboxypeptidases (EC 3.4.17.-)	D-alanyl-D-alanine carboxypeptidase (EC 3.4.16.4)
Protein Metabolism	Protein degradation	Aminopeptidase C (EC 3.4.22.40)
Protein Metabolism	Protein deglycation	Ribulosamine/erythrulosamine 3-kinase potentially involved in protein deglycation
RNA Metabolism	RNA processing orphans	2&#39;-5&#39; RNA ligase
Regulation and Cell signaling	LysR-family proteins in Escherichia coli	Chromosome initiation inhibitor
Regulation and Cell signaling	LysR-family proteins in Escherichia coli	Cys regulon transcriptional activator CysB
Respiration	F0F1-type ATP synthase	ATP synthase F0 sector subunit a (EC 3.6.3.14)
Respiration	F0F1-type ATP synthase	ATP synthase F0 sector subunit b (EC 3.6.3.14)
Respiration	F0F1-type ATP synthase	ATP synthase F0 sector subunit c (EC 3.6.3.14)
Respiration	Biogenesis of c-type cytochromes	Cytochrome c-type biogenesis protein DsbD, protein-disulfide reductase (EC 1.8.1.8)
Secondary Metabolism	Auxin biosynthesis	Anthranilate phosphoribosyltransferase (EC 2.4.2.18)
Secondary Metabolism	Auxin biosynthesis	Tryptophan synthase alpha chain (EC 4.2.1.20)
Secondary Metabolism	Auxin biosynthesis	Tryptophan synthase beta chain (EC 4.2.1.20)
Stress Response	Cold shock, CspA family of proteins	Cold shock protein CspG
Stress Response	Glutathione: Biosynthesis and gamma-glutamyl cycle	Glutamate--cysteine ligase (EC 6.3.2.2)
Sulfur Metabolism	Galactosylceramide and Sulfatide metabolism	Beta-galactosidase large subunit (EC 3.2.1.23)
Sulfur Metabolism	Galactosylceramide and Sulfatide metabolism	Beta-galactosidase small subunit (EC 3.2.1.23)
Sulfur Metabolism	Thioredoxin-disulfide reductase	Alkyl hydroperoxide reductase protein C (EC 1.6.4.-)
Sulfur Metabolism	Thioredoxin-disulfide reductase	Alkyl hydroperoxide reductase protein F (EC 1.6.4.-)
Virulence, Disease and Defense	Cobalt-zinc-cadmium resistance	Cobalt-zinc-cadmium resistance protein
Virulence, Disease and Defense	Cobalt-zinc-cadmium resistance	Cobalt-zinc-cadmium resistance protein CzcD
Virulence, Disease and Defense	Copper homeostasis	Multicopper oxidase
